# Supplementary material for: Intragenic suppressor mutations of the COQ8 protein kinase homolog restore coenzyme Q biosynthesis and function in Saccharomyces cerevisiae
Source: PLoS One. 2020 Jun 1;15(6):e0234192. doi: 10.1371/journal.pone.0234192 (PMC7263595; doi:10.1371/journal.pone.0234192)
Supplement: S1 File — (ZIP) [file pone.0234192.s011.zip]

Archive with 29 entries (26 files):
- raw tiff files for S figs/
- raw tiff files for S figs/S5 coq4.tif
- __MACOSX/
- __MACOSX/raw tiff files for S figs/
- __MACOSX/raw tiff files for S figs/._S5 coq4.tif
- raw tiff files for S figs/S5 coq7.tif
- __MACOSX/raw tiff files for S figs/._S5 coq7.tif
- raw tiff files for S figs/S5 coq8.tif
- __MACOSX/raw tiff files for S figs/._S5 coq8.tif
- raw tiff files for S figs/S5 coq9.tif
- __MACOSX/raw tiff files for S figs/._S5 coq9.tif
- raw tiff files for S figs/S5 mdh1.tif
- __MACOSX/raw tiff files for S figs/._S5 mdh1.tif
- raw tiff files for S figs/S6 coq4.tif
- __MACOSX/raw tiff files for S figs/._S6 coq4.tif
- raw tiff files for S figs/S6 coq7.tif
- __MACOSX/raw tiff files for S figs/._S6 coq7.tif
- raw tiff files for S figs/S6 coq8.tif
- __MACOSX/raw tiff files for S figs/._S6 coq8.tif
- raw tiff files for S figs/S6 coq9.tif
- __MACOSX/raw tiff files for S figs/._S6 coq9.tif
- raw tiff files for S figs/S6 mdh1.tif
- __MACOSX/raw tiff files for S figs/._S6 mdh1.tif
- raw tiff files for S figs/S7 coq4_ top panel.tif
- __MACOSX/raw tiff files for S figs/._S7 coq4_ top panel.tif
- raw tiff files for S figs/S7 coq4_bottom panel.tif
- __MACOSX/raw tiff files for S figs/._S7 coq4_bottom panel.tif
- raw tiff files for S figs/S7 coq4_middle panel.tif
- __MACOSX/raw tiff files for S figs/._S7 coq4_middle panel.tif
